# Supplementary material for: Multi-Compartmentalisation in the MAPK Signalling Pathway Contributes to the Emergence of Oscillatory Behaviour and to Ultrasensitivity
Source: PLoS One. 2016 May 31;11(5):e0156139. doi: 10.1371/journal.pone.0156139 (PMC4887093; doi:10.1371/journal.pone.0156139)
Supplement: S3 File — (XLSX) [file pone.0156139.s006.xlsx]

## Sheet: RADP Indep.
	RADP values for five independent MAPKK agents
	MAPKK agent 1	MAPKK agent 2	MAPKK agent 3	MAPKK agent 4	MAPKK agent 5
	6.3	1.8	3.6	6.3	1.8
	54.9	58.5	22.5	91.8	48.6
	83.7	163.8	139.5	117.9	98.1
	3.6	135.9	127.8	86.4	21.6
	152.1	103.5	53.1	96.3	157.5
	57.6	110.7	92.7	65.7	38.7
	176.4	150.3	27.9	134.1	44.1
	174.6	117	126.9	91.8	133.2
	153.9	138.6	42.3	35.1	75.6
	20.7	57.6	19.8	166.5	101.7
	109.8	80.1	157.5	132.3	98.1
	157.5	95.4	29.7	85.5	81.9
	124.2	158.4	62.1	94.5	22.5
	9	119.7	114.3	137.7	167.4
	36.9	80.1	6.3	176.4	41.4
	83.7	122.4	101.7	1.8	178.2
	52.2	116.1	24.3	123.3	132.3
	36	122.4	79.2	128.7	127.8
	12.6	160.2	54.9	126.9	155.7
	107.1	0.9	53.1	75.6	81.9
	29.7		33.3	37.8	44.1
	56.7		47.7	77.4	27
	57.6		127.8	102.6	81.9
	21.6		137.7	150.3	5.4
	99.9		37.8	10.8	113.4
	15.3		146.7
	124.2		179.1
	60.3
	55.8
	109.8
	29.7
	172.8
	89.1

## Sheet: Sheet2
		RADP values for the same Agent in five independent runs
		MAPKK agent model run 1	MAPKK agent model run 2	MAPKK agent model run 3	MAPKK agent model run 4	MAPKK agent model run 5
		1.8	1.8	1.8	1.8	1.8
		58.5	78.3	69.3	62.1	19.8
		73.8	71.1	88.2	10.8	36.9
		45.9	8.1	3.6	17.1	66.6
		13.5	28.8	75.6	45.9	55.8
		20.7	2.7	32.4	13.5	36.9
		60.3	29.7	28.8	20.7	45.9
		27	21.6	10.8	60.3	58.5
		48.6	60.3	17.1	27	7.2
		57.6	37.8	79.2	48.6	69.3
		80.1	41.4	22.5	57.6	58.5
		5.4	21.6	15.3	80.1	25.2
		68.4	74.7	50.4	5.4	44.1
		29.7	24.3	30.6	68.4	74.7
		80.1	67.5	56.7	29.7	9
		32.4	11.7	37.8	80.1	58.5
		26.1	50.4	35.1	11.7	66.6
		32.4	36	29.7	82.8
		70.2	59.4	74.7	38.7
		0.9	54.9	57.6	78.3
			41.4	0.9
			21.6	64.8
			76.5	17.1
			21.6	53.1
			37.8
			0.9
			12.6
